# Supplementary material for: MiRenSVM: towards better prediction of microRNA precursors using an ensemble SVM classifier with multi-loop features
Source: BMC Bioinformatics. 2010 Dec 14;11(Suppl 11):S11. doi: 10.1186/1471-2105-11-S11-S11 (PMC3024864; doi:10.1186/1471-2105-11-S11-S11)
Supplement: Additional file 2 — Description: An Anopheles gambiae (aga) ncRNA dataset is built by selecting sequences whose secondary structures can be predicted by RNAfold and UNAfold in Rfam9.1. Furthermore, sequences with identity higher than 90% are removed. [file 1471-2105-11-S11-S11-S2.xls]

## Sheet: Sheet1
5S_rRNA 1
GUCAACGACCAUACCAUGUUGAAAACACCGGUUCUCGUCCGAUCACCGAAGUUAAGCAACAUCGGGCAUGGCUAGUACUUAGGUGGGUGACCACUUGGGAAAACCAUGUGUCGUUGGCA
5S_rRNA 2
GUCAACGACCAUACCAUGUUGAAAACACCGAUUCUCGUCCGAUCACCGAAGUUAAGCAACAUCGGGCAUGGCUAGUACUUAGGUGGGUGACCACUUGGGAAAACCAUGUGUCGUUGGCA
5S_rRNA 3
GUCAACGACCAUACCAUGUUGAAAACACCGGUUCUCGUCCGAUCACCGAAGUUAAGCAACAUCGGGCAUGGCUAGUACUUAGGUGGGUGACCACUUGGGAAAACCAUGUGUCGUUGGCA
snoRNA 1
UAUGUGAUGAACAUUCAAUUGGUCCGUGUUUAUGACUUUGUUUGAUUAUUUUACUUAUCCAAUAUUCUGAUAUAC
snoRNA 2
UCUGUGAUGAAAAUAUUUGGUCCGUGUUUAUGAAAUUGUAUGAUUUUAUAGCAAUCCAUAUUUCUGAUACGU
snoRNA 3
GCUAUGAUGAAACAUUUUGGUCCGUGUUUAUGAAAUUCUAUGAUUAUUCAAGAACUUAUUUUUCUGAUCAAA
snoRNA 4
UUAUUUUAUAUUGAUGACGCAUAGUUCAGUUGAUCAAACUGUGAUAACACAUGAACAACGCAUUUAAUGCGAUGAAACUGGUCUUUCGCUCCUAUCUGAUAAAAGAA
snoRNA 5
AGUUUUUACUUGAUGACGCAUAGUUCAGUUGAUCUAACUGUGAUAACACAUGAACAACGCAUUCAAUGCGAUGAAACUGGUCUUUCGCUCCUAUCUGAUAGCAAUU
snoRNA 6
UUUACAUGAUGAUACAACAUUUAAUCAGUUCUGCUUCUGAACCAAUGUGAUAGGAUAACACAUACCAAAAUAAUCUGAAAU
snRNA 1
atacCUUUCUUCCUUGUCUUGGGGAGCAUAAUGUCCAGUGAACGUGUAGUGAGGGCAUUGAUGCUGACAAA
snRNA 2
AGCUUUGCGCAGUGGCGAUAUCGUAACCAAUGAGGUACAACCGAGGUGCGAUUAUUGCUAGUUGAAAACUAAUACCAAUACCCCGCCUUGGGGACGUGAAAUACCGUCCGCUAUGGCAAUUUUUGCAAACCCCGAAAGGGG
snRNA 3
AGCUUGGCGCAGUGACAAUAUCGUAACUAAUGAGUUUUAUCCGAGGUGUGAUUAUUGCUUGUUGAAAACUAAAACCAAUACCUCGCCUUGAGGACGCGCAAUAUUGUUCGCUAUGGCAAAGAAGCGUUAUAACGC
snRNA 4
GUACUCUGAUCUCUCUUCAGUUGUCGAAUAAAUCUUUCGCCUUUUACUAAAGAUUUCCGUGGAGAGGGAUACUCUAAUGAGUCUAAACUGAAUUUUUGUCGUCUCGACCCCAUAAGGGGUUG
snRNA 5
GCACUCUGAUCUCUCUUCAACUGUCGAAUAAAUCUUUCGCCUUUUACUAAAGAUUUCCGUGGAGAGGGAUACUCUAAUGAGUCUAUAGAGAAUUUUUGUCCGUCUCGAUUCCGUAAGGAGUCG
snRNA 6
GCACUCUGAUCUCUCUUCAACUGUCGAAUAAAUCUUUCGCCUUUUACUAAAGAUUUCCGUGGAGAGGGAUACUCUAAUGAGUCUAUAGUGAAUUUUUGUCCGUCUCGAUUCCGUAAGGAGUCG
snRNA 6
UGUAAUGUACUGUAUGUCAGACGUGUCUUCAAUUGUUGAAUAAAUCUUUUGCCUUUUAUCAAAGAUUUCCAUUAUGAGAUACUUUAAUACAUUUAUAUAUGUUAUUUACAUGACUUUUAUACAGAUUAUAAGCU
snRNA 7
UCACUAAUAUCACAUUUCUUGUUAAAUAAUCUCUUUCGCCUUUUAUUAAAGAUUUCCGUGGAGAGAGAAACUCUAAUGAGUCUCAACUGAAUAUUUCAUGAAUCCUAAAGGUGUCA
snRNA 8
UUACUCUGAUCUCUCUUCAGUUGUCGAAUAAAUCUUUCGCCUUUUACUAAAGAUUUCCGUGGAGAGGGAUACUCUAAUGAGUCUAAAGUGAAUUUUUGUCCAGUCCUAACUUCCCUCGUGGAGGUCG
snRNA 8
UACUGUGAUCGCUCUUCAGUUGUUGAAUAAAUCUUUCGCCUUUUACUAAAGAUUUCCGUGGAGAGACAUAUUCUAAUGAGACUAAACUGAUCAUUUAUCAUUUGAUCUUGAUACUAUCG
snRNA 9
GUCCUAGCUUCGGCUGGACAUAUACUAAAAUUGGAACGAUACAGAGAAGAUUAGCAUGGCCCCUGCGCAAGGAUGACACGCAAAAUCGUGAAGCGUUCCACAUUUUU
snRNA 10
GUCUUAGCUUCUGCUGGACAUAUACUAAAAUUGGAACGAUUGAGAGAAGAUAAGCAUGGCCCUUUAAGUCACUAUAAAAAUCAAUAAAAAAAAUAGCAUGGCCCCUGCGCAAGGAUGACAAUCAAGGCAUAGCAACGCCUAAAUGUAUG
snRNA 11
GUCCUUGCUUCGGCAGGACAUAUACUAAAAUUGGAACGAUACAGAGAAGAUUAGCAUGGCCCCUGCGCAAGGAUGACACGCAAAAUCGUGAAGCGUUCCACAUUUUU
snRNA 12
GUGUCAUUUGAAAGGAGAGCAGGUUAGCACUCCCCUUGACAAGGAUGGAACACAUACCCUGAGAUCAGUGGGCACCCAGAGAAAACCUGAUCUCGGCCAUUUUUUUCGAUGACUUUUAGGUUUUUGC
snRNA 13
UACCAGCAUUGGGUGGAUAUAUACUCAAAUGGGAACAACACAGAAAAGAUAAGCAUGGCCCCUGCGCAAGAAUGACACGCACAAUCUUGACUCGUUCCGCAUUUUU
snRNA 14
GUCCUAGCUUCGGCUGGACAUAUACUAAAAUUGGAACGAUACAGAGAAGAUAAGCAUGACCUCUGCGCAAGGUCUGGACACCCAAUUCUGAGGGUCAAUGUCCUGCU
tRNA
GCCCGGCUAGCUCAGUCGGUAGAGCAUGAGACUCUUAAUCUCAGGGUCGUGGGUUCGAGCCCCACGUUGGGCG
tRNA
GGCUCGUUGGUCUAGGAGUAUGAUUUUCGCUUAGGGUGCGAGAGGUCCUGGGUUAAAAUCCCGGACGAGCCC
tRNA
GUUUCCGUAGUGUAGCGGUUAUCACGUCUGCUUCACACGCAGAAGGUCCCCGGUUCGAACCCGGGCGGAAACA
tRNA
GCCUUCGUGGCGCAAUCGGUUAGCGCGUUCGGCUGUUAACCGAAAGGUUGGUGGUUCGAGUCCACCCGGGGGCG
tRNA
UCCCGUAUUGUCUAGUGGUUAGGAUAUCCGGCUCUCACCCGGAAGGCCCGGGUUCGAUUCCCGGUACGGGAA
tRNA
GCCCGGGUAGCUCAGUCGGUAGAGCUUUGGACUUUUUAUCCAACGGUCUAGGGUUCAAGUCCAUAUUUGGUCG
tRNA
GCCCGGCUAGCUCAGUCGGUAGAGCAUGAGACUCUUAAUCUCAGGGUCGUGGGUUCGAGCCCCACGUUGGGCG
tRNA
GCAUCGGUGGUUCAGUGGUAGAAUGCUCGCCUGCCACGCGGGCGGCCCGGGUUCGAUUCCCGGCCGAUGCA
tRNA
GUUUCCGUGGUGUAGUGGUUAUCACAUCCGCCUAACACGCGGAAGGCCUCCGGUUCGAUCCCGGGCGGAAACA
tRNA
GCAGUCGUGGCCGAGCGGUUAAGGCGUCUGACUAGAAAUCAGAUUCCCUCUGGGAGCGUAGGUUCGAAUCCUACCGACUGCG
tRNA
UCCCAUAUGGUCUAGUGGCUAGGAUAUCUGGCUUUCACCCAGAAGGCCCGGGUUCGAUUCCCGGUAUGGGAA
tRNA
GGCUCAAUGGUCUAGGGGUAUGAUUCUCGCUUUGGGUGCGAGAGGUCCCGGGUUCAAAUCCCGGUUGAGCCC
tRNA
UCCCAUAUUGUCUAGUGGUUAGGAUAUCCGGCUCUCACCCGGAAGGCCCGGGUUCGAUUCCCGGUAUGGGAA
tRNA
GGGGAUGUAGCUCAGUGGUAGAGCGCUCGCUUCGCAUGUGAGAAGUCCCGGGUUCAAUCCCCGGCAUCUCCA
tRNA
GCCCGGCUAGCUCAGUCGGUAGAGCAUGAGACUCUUAAUCUCAGGGUCGUGGGUUCGAGCCCCACGUUGGGCG
tRNA
GCCGUGAUCGUCUAGUGGUUAGGACCCUACGUUGUGGCCGUAGUAACCCAGGUUCGAAUCCUGGUCACAGCA
tRNA
GCCGUGAUCGUCUAGUGGUUAGGACCCUACGUUGUGGCCGUAGUAACCCAGGUUCGAAUCCUGGUCACGGCA
tRNA
GUUUCCGUGGUGUAGUGGUUAUCACAUCCGCCUAACACGCGGAAGGCCCCCGGUUCGAUCCCGGGCGGAAACA
tRNA
GCCGUGAUCGUCUAGUGGUUAGGACCCUACGUUGUGGCCGUAGUAACCCAGGUUCGAAUCCUGGUCACGGCA
tRNA
GCCGUAAUCGUCUAGUGAUUAGGACCCUACGUUGUGGCCGUAGUAACCCAGGUUCGAAUCCUGGUCACGGCA
tRNA
GCCGUGAUCGUCUAGUGGUUAGGACCCUACGUUGUGGCCGUAGUAACCCAGGUUCGAAUCCUGGUCACGGCA
tRNA
GUUUCCGUGGUGUAGUGGUUAUCACAUCCGCCUAACACGCGGAAGGCCCCCGGUUCGAUCCCGGGCGGAAACA
tRNA
GCCGUGAUCGUCUAGUGGUUAGGACCCUACGUUGUGGCCGUAGUAACCCAGGUUCGAAUCCUGGUCACGGCA
tRNA
UCCCAUAUUGUCUAGUGGUUAGGAUAUCCGGCUCUCACCCGGAAGGCCCGGGUUCGAUUCCCGGUAUGGGAA
tRNA
GGGGGUAUAGCUCAGUGGUAGAGCAUUCGACUGCAGAUCGAGAGGUCCCCGGUUCAAACCCGGGUGCCCCCU
tRNA
GGUUCCAUGGUGUAACGGUUAGCACUCAGGACUCUGAAUCCUGCGAUCCGAGUUCAAAUCUCGGUGGAACCU
tRNA
GGUAGCGUGGCCGAGCGGUCUAAGGCGCUGGUUUAAGGCACCAGUCACUUCGGUGGCGUGGGUUCGAAUCCCACCGCUGCCA
tRNA
UCCCGUAUUGUCUAGUGGUUAGGAUAUCCGGCUCUCACCCGGAAGGCCCGGGUUCGAUUCCCGGUACGGGAA
tRNA
UCCCAUAUUGUCUAGUGGUUAGGAUAUCCGGCUCUCACCCGGAAGGCCCGGGUUCGAUUCCCGGUAUGGGAA
tRNA
UCCCAUAUGGUCUAGUGGCUAGGAUAUCUGGCUUUCACCCAGAAGGCCCGGGUUCGAUUCCCGGUAUGGGAA
tRNA
GGUUCCAUAGUGUAGCGGUUAUCACGUCUGCUUUACACGCAGAAGGUCUCCAGUUCGAUCCUGGAUGGAACCA
tRNA
GUUUCCGUGGUGUAGUGGUUAUCACAUCCGCCUAACACGCGGAAGGCCCCCGGUUCGAUCCCGGGCGGAAACA
tRNA
GCCUUCGUGGCGCAAUCGGUUAGCGCGUUCGGCUGUUAACCGAAAGGUUGGUGGUUCGAGUCCACCCGGGGGCG
tRNA
GCGUCGGUGGUGUAAUGGUCAGCAUAGUUGCCUUCCAAGCAGUUGAUCCGGGUUCGAUUCCCGGCCGACGCA
tRNA
GCCCGGCUAGCUCAGUCGGUAGAGCAUGAGACUCUUAAUCUCAGGGUCGUGGGUUCGAGCCCCACGUUGGGCG
tRNA
GCCUCUUUAGCUCAGUAGGCAGAGCGCUGGUCUUGUAAACCAGCGGUCGUGAGUUCGAUUCUCACAGGAGGCA
tRNA
GACGAGGUGGCCGAGAGGUUAAGGCGUUGGACUGCUAAUCCAAUGUGCUCUGCACGCGUGGGUUCGAAUCCCAUCCUCGUCG
tRNA
GUUUCCGUAGUGUAGCGGUUAUCACGUCUGCUUCACACGCAGAAGGUCCCCGGUUCGAACCCGGGCGGAAACA
tRNA
GGUUCCAUGGUGUAAUGGUUAGCACUUUGGACUCUGAAUCCAACGAUCCGAGUUCAAAUCUCGGUGGAACCU
tRNA
UCCUCGAUAGUAUAGUGGUCAGUAUCCCCGCCUGUCACGCGGGAGACCGGGGUUCGAUUCCCCGUCGGGGAG
tRNA
GCCUUCGUGGCGCAAUCGGUUAGCGCGUUCGGCUGUUAACCGAAAGGUUGGUGGUUCGAGUCCACCCGGGGGCG
tRNA
GCCGAAAUAGCUCAGUUGGGAGAGCGUUAGACUGAAGAUCUAAAGGUCCCCGGUUCAAUCCCGGGUUUCGGCA
tRNA
UCCUCGAUAGUAUAGUGGUCAGUAUCCCCGCCUGUCACGCGGGAGACCGGGGUUCGAUUCCCCGUCGGGGAG
tRNA
GGCAGCGUGGCCGAGUGGUCUAAGGCGCUGGUUUUAGGCACCAGUCAGAAAUGGCGUGGGUUCGAAUCCCACCGCUGUCA
tRNA
GGGGAUGUAGCUCAGUGGUAGAGCGUUCGCUUUGCAUGUGAAAGGCCCCGGGUUCGAUCCCCGGCAUCUCCA
tRNA
UCCCAUAUGGUCUAGUGGCUAGGAUAACUGGCUUUCACCCAGUAGGCCCGGGUUCGAUUCCCGGUAUGGGAA
tRNA
GGUCCUGUGGCGCAAUGGAUAACGCGUCUGACUACGGAUCAGAAGAUUCCAGGUUCGACUCCUGGCAGGAUCG
tRNA
GGCGCCGUGGCUUAGUUGGUUAAAGCGCCUGUCUAGUAAACAGGAGAUCGUGAGUUCGAAUCUCGCCGGAGCCU
tRNA
GGGGGUGUAGCUCAGAUGGUAGAGCGCUCGCUUAGCAUGUGAGAGGUACCGGGAUCGAUACCCGGCAUCUCCA
tRNA
GGCUCAAUGGUCUAGGGGUAUGAUUCUCGCUUUGGGUGCGAGAGGUCCCGGGUUCAAAUCCCGGUUGAGCCC
tRNA
GGCGCCGUGGCUUAGUUGGUUAAAGCGCCUGUCUAGUAAACAGGAGAUCGUGAGUUCGAAUCUCGCCGGAGCCU
tRNA
GCUGUGGUGUCCGAGCGGUUAAGGAGAUGGACUUGAAAUCCAUUGGGUUCUACCCGCACAGGUUCGAAUCCUGUCUACAGCG
tRNA
GGUUCCAUGGUGUAAUGGUUAGCACUCAGGACUUUGAAUCCUGCGAUCCGAGUUCAAAUCUCGGUGGAACCU
tRNA
GGUCCUGUGGCGCAAUGGAUAACGCGUCUGACUACGGAUCAGAAGAUUCCAGGUUCGACUCCUGGCAGGAUCG
tRNA
GCCUCGAUAGCGCAGUCGGUAGCGCGUAAGUCUCAUAAUCUUAAGGUCGUGAGUUCGAUCCUCACUCGGGGCA
tRNA
GCCUCUUUAGCUCAGUGGUAGAGCGCUGGUCUCGUAAACCAGCGGUCGUGAGUUCAAUCCUCACAGGAGGCA
tRNA
UCCUCGAUAGUAUAGUGGUCAGUAUCCCCGCCUGUCACGCGGGAGACCGGGGUUCGAUUCCCCGUCGGGGAG
tRNA
GGCGCCGUGGCUUAGUUGGUUAAAGCGCCUGUCUAGUAAACAGGAGAUCGUGAGUUCGAAUCUCGCCGGAGCCU
tRNA
GCCGAAAUAGCUCAGUUGGGAGAGCGUUAGACUGAAGAUCUAAAGGUCCCCGGUUCAAUCCCGGGUUUCGGCA
tRNA
GACGAGGUGGCCGAGAGGUUAAGGCGUUGGACUGCUAAUCCAAUGUGCUCUGCACGCGUGGGUUCGAAUCCCAUCCUCGUCG
tRNA
GUCAGGAUGGCCGAGCGGUCUAAGGCGCUACGUUCAGGUCGUAGUCUACUCUGUAGGCGUGGGUUCGAAUCCCACUUCUGACA
tRNA
GCCUCUUUAGCUCAGUGGUAGAGCGCUGGUCUCGUAAACCAGCGGUCGUGAGUUCAAUCCUCACAGGAGGCA
tRNA
GGGGGUGUAGCUCAGAUGGUAGAGCGCUCGCUUAGCAUGUGAGAGGUACCGGGAUCGAUACCCGGCAUCUCCA
tRNA
GCCCGGCUAGCUCAGUCGGUAGAGCAUGAGACUCUUAAUCUCAGGGUCGUGGGUUCGAGCCCCACGUUGGGCG
tRNA
AGCAGAGUGGCGCAGUGGAAGCGUGCUGGGCCCAUAACCCAGAGGUCCGUAGAUCGAAACUACGUUCUGCUA
tRNA
UCCCAUAUUGUCUAGUGGUUAGGAUAUCCGGCUCUCACCCGGAAGGCCCGGGUUCGAUUCCCGGUAUGGGAA
tRNA
GGCUCCAUAGCUCAGCUGGUUAGAGCGUCGUGCUAAUAACGCGAAGGUCGUGAGUUCGAUCCUCUCUGGAGCCA
tRNA
GCCCGGAUAGCUCAGUCGGUAGAGCGUUGGACUUUUAAUCCAACGGUCUGGGGUUCAAGUCCCCAUUCGGGCG
tRNA
GCCUUCGUGGCGCAAUCGGUUAGCGCGUUCGGCUGUUAACCGAAAGGUUGGUGGUUCGAGUCCACCCGGGGGCG
tRNA
GGGGAUGUAGCUCAGUGGUAGAGCGCUCGCUUCGCAUGUGAGAAGUCCCGGGUUCAAUCCCCGGCAUCUCCA
tRNA
GGUAGCGUGGCCGAGCGGUCUAAGGCGCUGGUUUAAGGCACCAGUCUCCUCGGAGGCGUGGGUUCGAAUCCCACCGCUGCCA
tRNA
GCGUCGGUGGUGUAAUGGUCAGCAUAGUUGCCUUCCAAGCAGUUGAUCCGGGUUCGAUUCCCGGCCGACGCA
tRNA
GCCGUGAUCGUCUAGUGGUUAGGACCCUACGUUGUGGCCGUAGUAACCCAGGUUCGAAUCCUGGUCACGGCA
tRNA
GACCGUGUGGCCUAAUGGAGAAGGCGUCGGACUUCGGAUCCGAAGAUUGCAGGUUCGAGUCCUGUCACGGUCG
tRNA
GCGUCGGUGGUGUAAUGGUCAGCAUAGUUGCCUUCCAAGCAGUUGAUCCGGGUUCGAUUCCCGGCCGACGCA
tRNA
GCCGUGAUCGUCUAGUGGUUAGGACCCUACGUUGUGGCCGUAGUAACCCAGGUUCGAAUCCUGGUCACGGCA
tRNA
GGCUCGUUGGUCUAGGGGUAUGAUUUUCGCUUCGGGUGCGAGAGGUCCCGGGUUCAAUUCCCGGACGAGCCC
tRNA
GACGAGGUGGCCGAGUGGUUAAGGCGUUGGACUGCUAAUCCAAUGUGCUCUGCACGCGUGGGUUCGAAUCCCAUCCUCGUCG
tRNA
GCCCGGAUAGCUCAGUCGGUAGAGCGUUGGACUUUUAAUCCAACGGUCAAGGGUUCAAGUCCCUUUUCGGGCG
tRNA
GGCUCCAUAGCUCAGCUGGUUAGAGCGUCGUGCUAAUAACGCGAAGGUCGUGAGUUCGAUCCUCUCUGGAGCCA
tRNA
GCGUCGGUGGUGUAAUGGUCAGCAUAGUUGCCUUCCAAGCAGUUGAUCCGGGUUCGAUUCCCGGCCGACGCA
tRNA
GACUCCGUGGCGCAACGGUAGCGCGUCUGACUCCAGAUCAGAAGGUUGCGUGUUCAAAUCACGUCGGGGUCA
tRNA
UCCCAUAUUGUCUAGUGGUUAGGAUAUCCGGCUCUCACCCGGAAGGCCCGGGUUCGAUUCCCGGUAUGGGAA
tRNA
GUCCCUUUGGCGCAGCGGAUAGCGCGUUGGACUUCUAAUCCAAAGGUCGUGGGUUCGAUCCCCACAAGGGAUG
tRNA
GCCUCUUUAGCUCAGUGGUAGAGCGCUGGUCUCGUAAACCAGCGGUCGUGAGUUCAAUCCUCACAGGAGGCA
tRNA
GCCUCUUUAGCUCAGUGGUAGAGCGCUGGUCUCGUAAACCAGCGGUCGUGAGUUCAAACCUCACAGGAGGCA
tRNA
GCCCGGAUAGCUCAGUCGGUAGAGCGUUGGACUUUUAAUCCAACGGUCUAGGGUUCAAGUCCCUAUUCGGGCG
tRNA
GCCCGGGUAGCUCAGUCGGUAGAGCGUUGGACUUUUAAUCCAACGGUCUAGGGUUCAAGUCCCUAUUCGGGCG
tRNA
GGCCGUGUGGCCUAAUGGAGAAGGCGUCGGACUUCGGAUCCGAAGAUUGCAGGUUCGAGUCCUGUCACGGUCG
tRNA
GUUUCCGUGGUGUAGUGGUUAUCACAUCCGCCUAACACGCGGAAGGCCCCCGGUUCGAUCCCGGGCGGAAACA
tRNA
GGUUCCAUGGUGUAAUGGUUAGCACUUUGGACUCUGAAUCCAACGAUCCGAGUUCAAAUCUCGGUGGAACCU
tRNA
GCGUCGGUGGUGUAAUGGUCAGCAUAGUUGCCUUCCAAGCAGUUGAUCCGGGUUCGAUUCCCGGCCGACGCA
tRNA
GCCGUGAUCGUCUAGUGGUUAGGACCCUACGUUGUGGCCGUAGUAACCCAGGUUCGAAUCCUGGUCACGGCA
tRNA
GCAUCGGUGGUUCAGUGGUAGAAUGCUCGCCUGCCACGCGGGCGGCCCGGGUUCGAUUCCCGGCCGAUGCA
tRNA
GCCUCGAUAGCGCAGUCGGUAGCGCGUAAGUCUCAUAAUCUUAAGGUCGUGAGUUCGAUCCUCACUCGGGGCA
tRNA
GGCCGUGUGGCCUAAUGGAGAAGGCGUCGGACUUCGGAUCCGAAGAUUGCAGGUUCGAGUCCUGUCACGGUCG
tRNA
GCGUCGGUGGUGUAAUGGUCAGCAUAGUUGCCUUCCAAGCAGUUGAUCCGGGUUCGAUUCCCGGCCGACGCA
tRNA
GCAUCGGUGGUUCAGUGGUAGAAUGCUCGCCUGCCACGCGGGCGGCCCGGGUUCGAUUCCCGGCCGAUGCA
tRNA
UCCUCGAUAGUAUAGUGGUCAGUAUCCCCGCCUGUCACGCGGGAGACCGGGGUUCGAUUCCCCGUCGGGGAG
tRNA
UCCUCGAUAGUAUAUUGGUCAGUAUCCCCGCCUGUCACGCGGGAGACCGGGGUUCGAUUCCCCGUCUGGGAG
tRNA
UCCUCGAUAGUAUAGUGGUCAGUAUCCCCGCCUGUCACGCGGGAGACCGGGGUUCGAUUCCCCGUCGGGGAG
tRNA
GUCAGGAUGGCCGAGCGGUCUAAGGCGCUACGUUCAGGUCGUAGUCUACUCUGUAGGCGUGGGUUCGAAUCCCACUUCUGACA
tRNA
AGCAGAGUGGCGCAGUGGAAGCGUGCUGGGCCCAUAACCCAGAGGUCCGUAGAUCGAAACUACGCUCUGCUA
tRNA
GCAGUCGUGGCCGAGUGGUUAAGGCGUCUGACUCGAAAUCAGAUUCCCUCUGGGAGCGUAGGUUCGAAUCCUACCGGCUGCG
tRNA
GCAUCGGUGGUUCAGUGGUAGAAUGCUCGCCUGCCACGCGGGCGGCCCGGGUUCGAUUCCCGGCCGAUGCA
tRNA
UCCUCGAUAGUAUAGUGGUCAGUAUCCCCGCCUGUCACGCGGGAGACCGGGGUUCGAUUCCCCGUCGGGGAG
tRNA
UCCCAUAUGGUCUAGUGGCUAGGAUAUCUGGCUUUCACCCAGAAGGCCCGGGUUCGAUUCCCGGUAUGGGAA
tRNA
GGCUCAAUGGUCUAGGGGUAUGAUUUUCGCUUCGGGUGCGAGAGGUCCCGGGUUCAAAUCCCGGUUGAGCCC
tRNA
GGCUCAAUGGUCUAGGGGUAUGAUUCUCGCUUUGGGUGCGAGAGGUCCCGGGUUCAAAUCCCGGUUGAGCCC
tRNA
GACUUAAUGGUCUAGGGGUAUGAUUUUCGCUUAGGGUGCGAGAGGUCCCGGGUUCAAAUCCCGGUUGAGCCC
tRNA
GGCUCAAUGGUCUAGGGGUAUGAUUUUCGCUUCGGGUGCGAGAGGUCCCGGGUUCAAAUCCCGGUUGAGCCC
tRNA
GGCUCAAUGGUCUAGGGGUAUGAUUCUCGCUUUGGGUGCGAGAGGUCCCGGGUUCAAAUCCCGGUUGAGCCC
tRNA
AGCUCAAUGGUCUAGGGGUAUGAUUUUCGCUUCGGGUGCGAGAGGUCCCCGGGUUCAAAUCCCGGUUGAGCCC
tRNA
GGCUCAAUGGUCUAGGGGUAUGAUUCUCGCUUUGGGUGCGAGAGGUCCCGGGUUCAAAUCCCGGUUUAGCCC
tRNA
GGCUCAAUGGUCUAGGGGUAUGAUUCUCGCUUUGGGUGCGAGAGGUCCCGGGUUCAAAUCCCGGUUGAGCCC
tRNA
GGCUCAAUGGUCUAGGGGUAUGAUUUUCGCUUCGGGUGCGAGAGGUCCCGGGUUCAAAUCCCGGUUGAGCCC
tRNA
GGUUCCAUGGUGUAAUGGUUAGCACUUUGGACUCUGAAUCCAACGAUCCGAGUUCAAAUCUCGGUGGAACCU
tRNA
GUUUCCGUAGUGUAGCGGUUAUCACGUCUGCUUCACACGCAGAAGGUCCCCGGUUCGAACCCGGGCGGAAACA
tRNA
GUUUCCGUGGUGUAGUGGUUAUCACAUCCGCCUAACACGCGGAAGGCCCCCGGUUCAAUCCCGGGCGGAAACA
tRNA
GCCGUGAUCGUCUAGUGGUUAGGACCCUACGUUGUGGCCGUAGUAACCCAGGUUCGAAUCCUGGUCACGGCA
tRNA
GUUUCCGUGGUGUAGUGGUUAUCACAUCCGCCUAACACGCGGAAGGCCCCCGGUUCAAUCCCGGGCGGAAACA
tRNA
GCCGUGAUCGUCUAGUAGUUAGGACCCUACGUUGUGGCCGUAGUAACCCAGGUUCGAAUCCUGGUCACGGCA
tRNA
UCCUCGAUAGUAUAGUGGUCAGUAUCCCCGCCUGUCACGCGGGAGACCGGGGUUCGAUUCCCCGUCGGGGAG
tRNA
GCCGAAAUAGCUCAGUUGGGAGAGCGUUAGACUGAAGAUCUAAAGGUCCCCGGUUCAAUCCCGGGUUUCGGCA
tRNA
GGCUCGUUGGUCUAGGGGUAUGAUUCUCGCUUCGGGUGCGAGAGGUCCCGGGUUCAAAUCCCGGACGAGCCC
tRNA
GGUAGCGUGGCCGAGCGGUCUAAGGCGCUGGUUUAAGGCACCAGUCACUUCGGUGGCGUGGGUUCGAAUCCCACCGCUGCCA
tRNA
GGUCCUGUGGCGCAAUGGAUAACGCGUCUGACUACGGAUCAGAAGAUUCCAGGUUCGACUCCUGGCAGGAUCG
tRNA
UCCCAUAUGCUCUAGUGGCUAGGAUAACUGGCAUUCACCCAGUAGGCCCGGGUUCGAUUCCCGGUAUGGGAA
tRNA
GGUCCUGUGGCGCAAUGGAUAACGCGUCUGACUACGGAUCAGAAGAUUCCAGGUUCGACUCCUGGCAGGAUCG
tRNA
GUUUCCGUAGUGUAGUGGUUAUCACGUCUGCUUCACACGCAGAAGGUCCCCGGUUCGAACCCGGGCGGAAACA
tRNA
GCAGUCGUGGCCGAGUGGUUAAGGCGUCUGACUCGAAAUCAGAUUCCCUCUGGGAGCGUAGGUUCGAAUCCUACCGGCUGCG
tRNA
GUCAGGAUGGCCGAGCGGUCUAAGGCGCCAGAUUUAAGCUCUGGUUCCCGUAAGGGAGCGUGGGUUCGAACCCCACUUCUGACA
tRNA
GGUCCUGUGGCGCAAUGGAUAACGCGUCUGACUACGGAUCAGAAGAUUCCAGGUUCGACUCCUGGCAGGAUCG
tRNA
GCAGUCGUGGCCGAGUGGUUAAGGCGUCUGACUCGAAAUCAGAUUCCCUCUGGGAGCGUAGGUUCGAAUCCUACCGGCUGCG
tRNA
GCCCCAGUGGCCUAAUGGACAAGGCACCGGCCUCCUAAGCCGGGGAUUGUGGGUUCGAGUCCCAUCUGGGGUA
tRNA
GGCUCGUUGGUCUAGGGGUAUGAUUCUCGCUUCGGGUGCGAGAGGUCCCGGGUUCAAUUCCCGGACGAGCCC
tRNA
AGCAGAGUGGCGCAGUGGAAGCGUGCUGGGCCCAUAACCCAGAGGUCCGUAGAUCGAAACUACGCUCUGCUA
tRNA
GGCUCCAUAGCUCAGCUGGUUAGAGCGUCGUGCUAAUAACGCGAAGGUCGUGAGUUCGAUCCUCUCUGGAGCCA
tRNA
GACCGUGUGGCCUAAUGGAGAAGGCGUCGGACUUCGGAUCCGAAGAUUGCAGGUUCGAGUCCUGUCACGGUCG
tRNA
GCGUCGGUGGUGUAAUGGUCAGCAUAGUUGCCUUCCAAGCAGUUGAUCCGGGUUCGAUUCCCGGCCGACGCA
tRNA
GACUCCGUGGCGCAACGGUAGCGCGUCUGACUCCAGAUCAGAAGGUUGCGUGUUCAAAUCACGUCGGGGUCA
tRNA
GCCCGGCUAGCUCAGUCGGUAGAGCAUGAGACUCUUAAUCUCAGGGUCGUGGGUUCGAGCCCCACGUUGGGCG
tRNA
GCCUCUUUAGCUCAGUGGUAGAGCGCUGGUCUCGUAAACCAGCGGUCGUGAGUUCAAUCCUCACAGGAGGCA
tRNA
GCCCGGCUAGCUCAGUCGGUAGAGCAUGAGACUCUUAAUCUCAGGGUCGUGGGUUCGAGCCCCACGUUGGGCG
tRNA
GGCUCGUUGGUCUAGGGGUAUGAUUUUCGCUUAGGGUGCGAGAGGUCCCGGGUUCAAAUCCCGGACGAGCCC
tRNA
GGCAGCGUGGCCGAGCGGUCUAAGGCGCUGGUUUUAGGCACCAGUCAGAAAUGGCGUGGGUUCGAAUCCCACCGCUGUCA
tRNA
UCCCAUAUUGUCUAGUGGUUAGGAUAUCCGGCUCUCACCCGGAAGGCCCGGGUUCGAUUCCCGGUAUGGGAA
tRNA
GCCGUGAUCGUCUAGUGGUUAGGACCCUACGUUGUGGCCGUAGUAACCCAGGUUCGAAUCCUGGUCACGGCA
tRNA
UCCCAUAUUGUCUAGUGGUUAGGAUAUCCGGCUCUCACCCGGAAGGCCCGGGUUCGAUUCCCGGUAUGGGAA
tRNA
GGCAGCGUGGCCGAGCGGUCUAAGGCGCUGGUUUUAGGCACCAGUCAGAAAUGGCGUGGGUUCGAAUCCCACCGCUGUCA
tRNA
UCCUCGAUAGUAUAGUGGUCAGUAUCCCCGCCUGUCACGCGGGAGACCGGGGUUCGAUUCCCCGUCGGGGAG
tRNA
GGGGAUGUAGCUCAGAUGGUAGAGCGCUCGCUUAGCAUGUGAGAGGUACGGGGAUCGAUACCCCGCAUCUCCA
tRNA
GCCCGGCUAGCUCAGUCGGUAGAGCAUGAGACUCUUAAUCUCAGGGUCGUGGGUUCGAGCCCCACGUUGGGCG
tRNA
AGCCGUGUGGCCUAAUGGAGAAGGCGUCGGACUUCGGAUCCGAAGAUUUCAGGUUCGAGUCCUGUCACGGUCG
tRNA
GACCGUGUGGCCUAAUGGAGAAGGCGUCGGACUUCGGAUCCGAAGAUUGCAGGUUCGAGUCCUGUCACGGUCG
tRNA
GGUUCCAUGGUGUAAUGGUUAGCACUCAGGACUUUGAAUCCUGCGAUCCGAGUUCAAAUCUCGGUGGAACCU
tRNA
GGGGGUAUAGCUCAGUGGUAGAGCAUUCGACUGCAGAUCGAGAGGUCCCCGGUUCAAACCCGGGUGCCCCCU
tRNA
GGUUCCAUGGUGUAACGGUUAGCACUCAGGACUUUGAAUCCUGCGAUCCGAGUUCAAAUCUCGGUGGAACCU
tRNA
GCCCGGCUAGCUCAGUCGGUAGAGCAUGAGACUCUUAAUCUCAGGGUCGUGGGUUCGAGCCCCACGUUGGGCG
tRNA
GCAUCGGUGGUUCAGUGGUAGAAUGCUCGCCUGCCACGCGGGCGGCCCGGGUUCGAUUCCCGGCCGAUGCA
tRNA
GGCGCCGUGGCUUAGUUGGUUAAAGCGCCUGUCUAGUAAACAGGAGAUCGUGAGUUCGAAUCUCGCCGGAGCCU
tRNA
GGCUCGUUGGUCUAGGGGUAUGAUUUUCGCUUAGGGUGCGAGAGGUCCCGGGUUCAAAUCCCGGACGAGCCC
tRNA
UCCCGUAUUGUCUAGUGGUUAGGAUAUCCGGCUCUCACCCGGAAGGCCCGGGUUCGAUUCCCGGUACGGGAA
